# Supplementary material for: MATLAB algorithm to implement soil water data assimilation with the Ensemble Kalman Filter using HYDRUS
Source: MethodsX. 2018 Mar 7;5:184–203. doi: 10.1016/j.mex.2018.02.008 (PMC5945924; doi:10.1016/j.mex.2018.02.008)
Supplement: Supplementary file 1 [file mmc1.zip]

Archive with 1 entries (1 files):
- MX Valdes-Abellan et al.7z
